# Supplementary material for: Partnering bevacizumab with irinotecan as first line-therapy of metastatic colorectal cancer improves progression free survival-A retrospective analysis
Source: PLoS One. 2021 Apr 28;16(4):e0248922. doi: 10.1371/journal.pone.0248922 (PMC8081186; doi:10.1371/journal.pone.0248922)
Supplement: S1 File — (XLSX) [file pone.0248922.s001.xlsx]

## Sheet: Baza date
Name	Age (years)	Weight (kg)	Height (m)	BodyMassIndex (kg/m2)	Body surface (m2)	Gender(male=m, female=f)	lot (DDB/SDB)	Primary tumor (left=L; right=R)		Cenz	OS (months)	PS1+PS2 (luni)	PS1+PS2 weeks	Intensity of the Dose Bevacizumab total mg/kg/week	Total dose of bevacizumab	Cenz 1	PFS1 (luni)	PFS1 weeks	Intensity of the Dose Bevacizumab total in line 1 mg/kg/week	Total dose of bevacizumab in line 1	delay of starting bevacizumab in line 1- months	chemotherapy partner in line 1 iri=irinotecan based, ox= oxaliplatin-based	Treatment partner in line 1	Oxaliplatin in line 1	intensity of the dose for Oxaliplatin in line 1	Total dose for irinotecan in line 1	intensity of the dose for Irinotecan in line 1		Cenz 2	PFS2 (luni)	PFS2- weeks	Intensity of the Dose Bevacizumab total in line 2- mg/kg/week	Total dose of bevacizumab in line 2	chemotherapy partner in line 2 iri=irinotecan based, ox= oxaliplatin-based	total dose for oxaliplatin in line 2	intensity of the dose for Oxaliplatin in line 2	total dose for irinotecan in line 2	intensity of the dose for Irinotecan in line 2		type chemotherapy partner line 1 versus 2 (iri=irinotecan based, ox= oxaliplatin based)	modification of the chemotherapy partner for bevacizumab beyond progression
A TV	71	80	1.7	26.64	1.92	m	DDB	L		1	48	39	156	2.72	33990	1	29	116	2.69	24990	1	iri	CAPIRI/FOLFIRI	0	0	18700	83.9619		1	10	40	2.81	9000	ox	1760	22.9167	0	0		iri-ox	switch
B V	58	92	1.72	31.0979	2.05	m	DDB	L		1	25	21	84	2.59	20030	1	14	56	1.74	8970	4.5	iri	CAPIRI/FOLFIRI	0	0	9600	83.6237		1	7	28	4.29	11060	ox	1300	24.1815	0	0		iri-ox	switch
B S	61	79	1.76	25.5036	1.95	m	DDB	L		1	19	18	72	2.14	12150	1	16	64	1.75	8850	5	iri	CAPIRI/FOLFIRI	0	0	7560	60.5769		1	2	8	5.22	3300	iri	0	0	740	48.1771		iri-iri	same
B GK	69	83	1.78	26.2	2.01	m	DDB	L		1	39	29	116	3.37	32400	1	17	68	2.34	13200	2	iri	CAPIRI/FOLFIRI	0	0	9600	70.2371		1	12	48	4.82	19200	ox	1040	11.2847	0	0		iri-ox	switch
B SI	44	90	1.78	25.88	2.07	m	DDB	R		1	21	21	84	2.46	18610	1	20	80	2.26	16285	2	iri	CAPIRI/FOLFIRI	0	0	9810	59.2391		1	1	4	6.46	2325	iri	0	0	150	19.5312		iri-iri	same
C EM	58	85	1.65	31.2213	1.54	f	DDB	L		1	44	35	140	2.09	24850	1	24	96	1.7	13850	7	ox	CAPEOX/FOLFOX4	2733	18.4862	0	0		1	11	44	2.94	11000	iri	0	0	2780	32.9072		ox-iri	switch
C Z	44	58	1.68	20.5499	1.56	f	DDB	R		1	27	22	88	2.01	10240	1	18	72	1.67	6960	4	ox	CAPEOX/FOLFOX4	2570	22.8811	0	0		1	4	16	3.53	3280	iri	0	0	1870	60.8724		ox-iri	switch
C L	46	90	1.8	27.7778	2.05	m	DDB	L		1	18	17	68	3.47	21266	1	9	36	1.38	4466	12	ox	CAPEOX/FOLFOX4	1800	24.3902	0	0		1	8	32	5.83	16800	iri	0	0	4320	70.3125		ox-iri	switch
C V	66	60	1.5	26.6667	1.55	f	DDB	R		1	21	19	76	2.17	9900	1	16	64	1.17	4500	8	iri	CAPIRI/FOLFIRI	0	0	6960	70.1613		1	3	12	7.5	5400	ox	800	34.7222	0	0		iri-ox	switch
C E	65	65	1.53	26.06	1.53	f	DDB	L		1	71	55	220	1.61	23010	1	31	124	0.99	7960	17	iri	CAPIRI/FOLFIRI	0	0	2180	11.4906		1	24	96	2.41	15050	iri	0	0	2870	15.5707		iri-iri	same
C E	49	118	1.78	38.82	2.34	m	DDB	L		1	26	22	88	1.68	17400	1	8	32	1.27	4800	2	iri	CAPIRI/FOLFIRI	0	0	5400	72.1154		1	14	56	1.91	12600	ox	3910	36.3653	0	0		iri-ox	switch
C LL	63	52	1.7	21.8	1.6	f	DDB	R		1	30	23	92	3.4	16283	1	11	44	2.34	5363	1	iri	CAPIRI/FOLFIRI	0	0	3695	52.4858		1	12	48	4.38	10920	ox	2795	30.3277	0	0		iri-ox	switch
D I	64	64	1.72	22.65	1.76	m	DDB	L		0	22	19	76	2.36	11490	1	8	32	0.47	960	7	ox	CAPEOX/FOLFOX4	900	15.9801	0	0		0	11	44	3.74	10530	iri	0	0	2880	34.0909		ox-iri	switch
F I	64	74	1.71	25.99	1.82	m	DDB	L		1	22	20	80	3.35	19825	1	11	44	2.53	8250	1	iri	CAPIRI/FOLFIRI	0	0	4700	58.6913		1	9	36	4.34	11575	ox	2640	38.1944	0	0		iri-ox	switch
G El	48	75	1.62	28.578	1.68	f	DDB	R		1	94	17	68	7.26	37010	1	8	32	1.83	4400	0	iri	CAPIRI/FOLFIRI	0	0	3600	66.9643		1	9	36	12.08	32610	iri	0	0	5510	79.7164		iri-iri	same
G G	56	62	1.53	27.77	1.66	f	DDB	L		1	35	32	128	2.86	22660	1	27	108	2.36	15800	0	iri	CAPIRI/FOLFIRI	0	0	14023.8	78.2229		1	5	20	5.53	6860	ox	200	5.20833	0	0		iri-ox	switch
H C	63	86	1.6	35.94	1.89	f	DDB	R		1	80	76	304	2.77	72485	1	49	196	1.76	29670	10	ox	CAPEOX/FOLFOX4	1530	4.13022	0	0		1	27	108	4.61	42815	ox	0	0	0	0
I T	62	82	1.68	29.0533	1.94	m	DDB	L		1	57	47	188	1.66	25600	1	30	120	1.99	19600	6	iri	CAPIRI/FOLFIRI	0	0	4050	17.3969		1	17	68	1.08	6000	iri	0	0	5020	38.4498		iri-iri	same
K Il	54	115	1.65	42.2406	2.2	f	DDB	L		1	47	20	80	1.3	11960	1	16	64	1.12	8210	2	iri	CAPIRI/FOLFIRI	0	0	4440	31.5341		1	4	16	2.04	3750	iri	0	0	360	11.7188		iri-iri	same
K E	63	90	1.76	29.0548	2	m	DDB	L		1	46	31	124	4.15	46280	1	12	48	3.22	13920	8	iri	CAPIRI/FOLFIRI	0	0	5990	62.3958		1	19	76	4.73	32360	iri	0	0	10740	73.602		iri-iri	same
L G	55	90	1.81	25.34	2.19	m	DDB	R		1	52	50	200	2.05	36899	1	37	148	1.72	22955	12	iri	CAPIRI/FOLFIRI	0	0	5260	16.2286		1	13	52	2.98	13944	ox	1720	17.2276	0	0		iri-ox	switch
M OC	45	74	1.6	25	1.67	f	DDB	L		1	25	24	96	2.45	17405	1	15	60	1.82	8100	6	ox	CAPEOX/FOLFOX4	1464	14.6108	0	0		1	9	36	3.49	9305	iri	0	0	1212	17.5347		ox-iri	switch
M I	59	63	1.67	22.5896	1.71	f	DDB	L		0	81	43	172	2.62	28383	1	31	124	1.69	13187	9	iri	CAPIRI/FOLFIRI	0	0	4070	19.1945		1	12	48	5.03	15196	iri	0	0	2400	26.0417		iri-iri	same
M A	49	95	1.82	25.66	2.05	m	DDB	L		1	49	48	192	1.84	33530	1	40	160	1.65	25080	13	iri	CAPIRI/FOLFIRI	0	0	14940	45.5488		1	8	32	2.78	8450	ox	1670	27.181	980	15.9505		iri-ox	switch
M I	60	106	1.78	33.4554	2.23	m	DDB	R		1	22	21	84	1.86	16600	1	16	64	1.53	10400	6	iri	CAPIRI/FOLFIRI	0	0	8640	60.5381		1	5	20	2.92	6200	ox	1040	27.0833	960	25		iri-ox	switch
M Ml	59	80	1.6	33.2	1.83	f	DDB	L		1	12	12	48	2.03	7800	1	7	28	1.07	2400	2	iri	CAPIRI/FOLFIRI	0	0	3210	62.6464		1	5	20	3.38	5400	ox	1200	31.25	0	0		iri-ox	switch
N Vl	61	95	1.67	30.84	2.03	m	DDB	L		0	66	27	108	2.31	23750	1	22	88	1.14	9500	14	iri	CAPIRI/FOLFIRI	0	0	6870	38.4572		1	5	20	7.5	14250	iri	0	0	2160	56.25		iri-iri	same
O FI	61	93	1.74	28.08	2.08	m	DDB	L		0	74	60	240	2.53	56500	1	58	232	2.37	51100	5	iri	CAPIRI/FOLFIRI	0	0	14080	29.1777		0	2	8	7.26	5400	ox	1040	67.7083	0	0		iri-ox	switch
R MC	61	78	1.7	26.9896	1.9	m	DDB	L		1	39	32	128	2.43	24240	1	24	96	2.36	17700	3	iri	CAPIRI/FOLFIRI	0	0	13416	73.5526		1	8	32	2.62	6540	ox	1200	19.5312	0	0		iri-ox	switch
R LC	50	56	1.6	21.875	1.58	f	DDB	R		1	16	15	60	2.38	7980	1	13	52	2.16	6300	3	ox	CAPEOX/FOLFOX4	2565	31.2196	0	0		1	2	8	3.75	1680	ox	390	25.3906	0	0		oxox	same
R A	64	127	1.73	38.09	2.36	m	DDB	L		0	54	32	128	3.51	57000	1	14	56	1.87	13300	4	iri	CAPIRI/FOLFIRI	0	0	7760	58.7167		1	18	72	4.78	43700	ox	6200	44.8495	0	0		iri-ox	switch
R A	45	86	1.89	24.0755	2.13	m	DDB	R		1	41	38	152	2.41	31550	1	28	112	2.01	19350	4	iri	CAPIRI/FOLFIRI	0	0	3960	16.5996		1	10	40	3.55	12200	iri	0	0	1410	18.3594		iri-iri	same
S A	45	105	1.8	32.4074	2.24	m	DDB	L		1	48	18	72	2.61	19700	1	12	48	2.04	10270	2	iri	CAPIRI/FOLFIRI	0	0	5760	53.5714		1	6	24	3.74	9430	ox	1996	43.316	0	0		iri-ox	switch
S E	44	68	1.75	19.59	1.83	m	DDB	L		1	56	36	144	2.48	24320	1	30	120	2	16320	5	iri	CAPIRI/FOLFIRI	0	0	9400	42.8051		1	6	24	4.9	8000	iri	0	0	3160	68.5764		iri-iri	same
S I	57	74	1.68	24.8	1.84	m	DDB	L		1	46	43	172	3.63	46185	1	19	76	1.75	9855	6	ox	CAPEOX/FOLFOX4	1998	14.2878	0	0		1	24	96	5.11	36330	iri	0	0	684	3.71094		ox-iri	switch
T N	55	90	1.6	26.17	1.85	f	DDB	L		1	21	14	56	2.4	12075	1	8	32	1.41	4050	4	ox	CAPEOX/FOLFOX4	950	16.0473	0	0		1	6	24	3.72	8025	iri	0	0	3420	74.2188
T A	54	61	1.67	21.8724	1.61	f	DDB	R		1	15	15	60	1.23	4490	1	10	40	1.51	3690	4	iri	CAPIRI/FOLFIRI	0	0	3140	48.7578		1	5	20	0.66	800	iri	0	0	375	9.76562		iri-iri	same
V Al	41	66	1.52	25.97	1.63	f	DDB	L		1	53	19	76	2.98	14940	1	11	44	2.58	7500	0	iri	CAPIRI/FOLFIRI	0	0	4080	56.8879		1	8	32	3.52	7440	ox	1436	23.3724	0	0		iri-ox	switch
V Vl	51	115	1.92	31.1957	2.44	m	DDB	L		1	25	17	68	3.16	24680	1	10	40	2.24	10320	2	iri	CAPIRI/FOLFIRI	0	0	5170	52.9713		1	7	28	4.46	14360	ox	830	15.439	0	0		iri-ox	switch
Z O	66	80	1.73	26.7299	1.94	m	DDB	R		0	15	9	36	1.67	4800	1	8	32	0.94	2400	1	ox	CAPEOX/FOLFOX4	830	13.3698	0	0		0	1	4	7.5	2400	iri	0	0	700	91.1458		ox-iri	switch
A F	66	80	1.76	25.8264	1.96	f	SDB	R		0	40	34	136	1.63	17750	1	31	124	1.51	15000	2	iri	CAPIRI/FOLFIRI	0	0	9720	39.9934		0	3	12	2.86	2750	ox	1200	52.0833	0	0		iri-ox	switch
A I	46	51	1.55	21.2279	1.48	f	SDB	R		1	18	15	60	0.87	2660	1	6	24	0.62	760	2	ox	CAPEOX/FOLFOX4	1330	37.4437	0	0		1	9	36	1.03	1900	iri	0	0	3850	55.7002		ox-iri	switch
A N	57	95	1.65	34.8944	2.02	f	SDB	L		1	33	25	100	1.92	18200	1	15	60	1.84	10500	1	ox	CAPEOX/FOLFOX4	3750	30.9406	0	0		1	10	40	2.03	7700	iri	0	0	4000	52.0833		ox-iri	switch
A A	65	64	1.63	24.0882	1.69	f	SDB	L		1	9	8.5	34	1.44	3130	1	8	32	1.34	2750	3	ox	CAPEOX/FOLFOX4	1691	31.2685	0	0		1	0.5	2	2.97	380	iri	0	0	550	143.229		ox-iri	switch
B M	61	58	1.67	20.7967	1.64	m	SDB	L		0	7	5	20	1.88	2175	1	4	16	1.88	1740	1	ox	CAPEOX/FOLFOX4	1260	48.0183	0	0		0	1	4	1.88	435	iri	0	0	380	49.4792		ox-iri	switch
B S	69	70	1.67	25.0995	1.65	m	SDB	R		1	33	13	52	1.95	7100	1	7	28	1.58	3100	3	ox	CAPEOX/FOLFOX4	1610	34.8485	300	6.49351		1	6	24	2.38	4000	iri	460	9.98264	2800	60.7639		ox-iri	switch
B P	60	63	1.53	26.9127	1.77	f	SDB	L		1	19	16	64	1.58	6360	1	12	48	1.84	5560	4	ox	CAPEOX/FOLFOX4	2130	25.0706	0	0		1	4	16	0.79	800	iri	0	0	2160	70.3125		ox-iri	switch
B A	68	68	1.75	22.2041	1.85	m	SDB	L		1	53	25	100	1.99	13500	1	5	20	2.57	3500	0	ox	CAPEOX/FOLFOX4	1200	32.4324	0	0		1	20	80	1.84	10000	iri	0	0	7600	49.4792		ox-iri	switch
B O	60	81	1.82	24.4536	2.02	m	SDB	L		1	45	30	120	0.99	9600	1	18	72	0.62	3600	1	ox	CAPEOX/FOLFOX4	2250	15.4703	0	0		1	12	48	1.54	6000	iri	0	0	6720	72.9167		ox-iri	switch
B SN	52	53	1.52	22.9398	1.48	f	SDB	R		1	28	27	108	1.47	8400	1	23	92	1.39	6800	6	iri	CAPIRI/FOLFIRI	0	0	1800	13.2197		1	4	16	1.89	1600	ox	760	24.7396	0	0		iri-ox	switch
B N	45	73	1.68	25.8645	1.83	f	SDB	R		1	10	9	36	1.88	4950	1	4	16	0.47	550	3	iri	CAPIRI/FOLFIRI	0	0	2250	76.8443		1	5	20	3.01	4400	ox	1920	50	0	0		iri-ox	switch
B T	66	72	1.77	22.9819	1.87	m	SDB	L		1	23	20	80	1.98	11420	1	16	64	1.83	8420	6	ox	CAPEOX/FOLFOX4	2880	24.0642	0	0		1	4	16	2.6	3000	iri	0	0	2000	65.1042		ox-iri	switch
C F	57	83	1.58	33.2479	1.7	f	SDB	R		1	27	23	92	1.85	14100	1	17	68	1.75	9900	2	ox	CAPEOX/FOLFOX4	2500	21.6263	0	0		1	6	24	2.11	4200	iri	0	0	4500	97.6562		ox-iri	switch
C EI	74	72	1.7	24.9135	1.83	m	SDB	R		1	7	6.5	26	1.54	2880	1	4	16	0.94	1080	3	iri	CAPIRI/FOLFIRI	0	0	2360	80.6011		1	2.5	10	2.5	1800	ox	750	39.0625	0	0		iri-ox	switch
C G	40	76	1.65	27.9155	1.98	f	SDB	R		1	17	11	44	1.97	6600	1	7	28	1.69	3600	1	ox	CAPEOX/FOLFOX4	1200	21.645	0	0		1	4	16	2.47	3000	iri	0	0	2000	65.1042		ox-iri	switch
C DV	23	63	1.7	21.7993	1.73	f	SDB	L		1	9	8	32	2.28	4600	1	6	24	2.38	3600	0	ox	CAPEOX/FOLFOX4	1200	28.9017	0	0		1	2	8	1.98	1000	iri	0	0	800	52.0833		ox-iri	switch
C I	68	80	1.75	26.1224	1.96	m	SDB	L		0	37	34	136	1.43	15600	1	28	112	1.21	10800	12	ox	CAPEOX/FOLFOX4	1600	7.28863	0	0		1	6	24	2.5	4800	iri	0	0	2900	62.934		ox-iri	switch
C E	48	53	1.62	20.1951	1.59	f	SDB	L		1	36	28	112	1.86	11040	1	17	68	1.82	6560	2	iri	CAPIRI/FOLFIRI	0	0	7825	72.3733		1	11	44	1.92	4480	ox	1185	14.027	0	0		iri-ox	switch
C DT	49	60	1.64	22.3081	1.65	f	SDB	R		1	23	22	88	1.25	6600	1	14	56	0.54	1800	10	iri	CAPIRI/FOLFIRI	0	0	6400	69.2641		1	8	32	2.5	4800	ox	1700	27.6693	0	0		iri-ox	switch
C TD	30	48	1.68	17.0068	1.53	f	SDB	L		1	21	16	64	1.91	5880	1	5	20	1.88	1800	1	ox	CAPEOX/FOLFOX4	950	31.0458	0	0		1	11	44	1.93	4080	iri	0	0	1080	12.7841		ox-iri	switch
C S	55	68	1.72	22.9854	1.8	m	SDB	L		1	15	15	60	1.38	5620	1	13	52	1.13	4000	5	ox	CAPEOX/FOLFOX4	2570	27.4573	0	0		1	2	8	2.98	1620	iri	0	0	1050	68.3594		ox-iri	switch
C G	34	62	1.82	18.7175	1.81	m	SDB	L		1	26	24	96	1.05	6220	1	23	92	1.04	5920	2	ox	CAPEOX/FOLFOX4	4140	24.8619	0	0		1	1	4	1.21	300	iri	0	0	700	91.1458		ox-iri	switch
C M	63	69	1.59	27.2932	1.71	f	SDB	R		0	17	14	56	1.85	7136	1	10	40	1.31	3626	5	ox	CAPEOX/FOLFOX4	2400	35.0877	0	0		0	4	16	3.18	3510	iri	0	0	2200	71.6146		ox-iri	switch
C M	52	77	1.74	25.4327	1.92	m	SDB	R		1	6	6	24	0.81	1500	1	5	20	0.58	900	4	ox	CAPEOX/FOLFOX4	1400	36.4583	0	0		1	1	4	1.95	600	iri	0	0	600	78.125		ox-iri	switch
C A	44	87	1.82	26.2649	2.09	m	SDB	L		1	27	16	64	2.14	11912	1	13	52	1.87	8452	4	iri	CAPIRI/FOLFIRI	0	0	5300	48.767		1	3	12	3.31	3460	ox	780	33.8542	0	0		iri-ox	switch
D P	67	90	1.81	27.4717	2.11	m	SDB	L		0	25	11	44	1.85	7310	1	6	24	1.55	3350	2	ox	CAPEOX/FOLFOX4	1500	29.6209	0	0		0	5	20	2.2	3960	iri	0	0	3750	97.6562		ox-iri	switch
D C	25	63	1.64	23.4236	1.71	f	SDB	L		1	84	45	180	2.11	23940	1	22	88	1.61	8940	3	ox	CAPEOX/FOLFOX4	1750	11.6295	0	0		1	23	92	2.59	15000	iri	0	0	1800	10.1902		ox-iri	switch
D I	63	65	1.72	21.9713	1.77	m	SDB	L		1	12	10	40	1.6	4160	1	9	36	1.23	2880	3	ox	CAPEOX/FOLFOX4	2420	37.9787	0	0		1	1	4	4.92	1280	iri	0	0	1200	156.25		ox-iri	switch
D C	60	73	1.65	26.8136	1.8	m	SDB	L		1	40	19	76	1.58	8786	1	10	40	0.38	1096	9	iri	CAPIRI/FOLFIRI	0	0	3900	54.1667		1	9	36	2.93	7690	ox	1720	24.8843	400	5.78704		iri-ox	switch
D D	52	48	1.64	17.8465	1.59	m	SDB	L		1	47	45	180	2.47	21300	1	29	116	2.46	13700	2	ox	CAPEOX/FOLFOX4	5150	27.9224	0	0		1	16	64	2.47	7600	iri	0	0	5320	43.2943		ox-iri	switch
D Il	68	69	1.65	25.3444	1.76	m	SDB	R		1	13	9	36	2.82	7000	1	8	32	2.72	6000	0	ox	CAPEOX/FOLFOX4	1600	28.4091	0	0		1	1	4	3.62	1000	iri	0	0	800	104.167		ox-iri	switch
D I	54	74	1.67	26.5338	1.83	f	SDB	L		1	35	36	144	1.35	14430	1	22	88	1.53	9990	15	iri	CAPIRI/FOLFIRI	0	0	3180	19.7466		1	14	56	1.07	4440	ox	600	5.58036	0	0		iri-ox	switch
D V	53	95	1.7	32.872	2.06	m	SDB	L		1	18	17	68	0.59	3800	1	12	48	0.37	1700	9	iri	CAPIRI/FOLFIRI	175	1.76982	2900	29.3285		1	5	20	1.11	2100	ox	550	14.3229	0	0		iri-ox	switch
E G	51	71	1.82	21.4346	1.91	m	SDB	L		1	15	15.5	62	0.95	4160	1	15	60	0.86	3670	9	ox	CAPEOX/FOLFOX4	2520	21.9895	0	0		1	0.5	2	3.45	490	iri	0	0	440	114.583		ox-iri	switch
F Z	56	82	1.72	27.7177	1.95	m	SDB	R		1	23	22	88	1.8	12980	1	16	64	1.6	8380	6	iri	CAPIRI/FOLFIRI	0	0	9870	79.0865		1	6	24	2.34	4600	ox	2000	43.4028	0	0		iri-ox	switch
F S	40	67	1.85	19.5763	1.92	m	SDB	L		1	40	34	136	0.78	7100	1	25	100	0.52	3500	2	ox	CAPEOX/FOLFOX4	1360	7.08333	0	0		1	9	36	1.49	3600	iri	0	0	3500	50.6366		ox-iri	switch
F E	42	70	1.6	27.3437	1.73	f	SDB	L		0	78	63	252	2.7	47670	1	57	228	2.17	34670	8	iri	CAPIRI/FOLFIRI	0	0	6000	15.2114		0	6	24	7.74	13000	ox	660	14.3229	0	0		iri-ox	switch
F S	61	65	1.67	23.3067	1.73	m	SDB	L		1	20	31	124	1.41	11400	1	14	56	2.03	7400	4	iri	CAPIRI/FOLFIRI	0	0	6300	65.0289		1	17	68	0.9	4000	ox	1800	13.7868	0	0		iri-ox	switch
G DA	57	80	1.76	25.8264	1.96	m	SDB	R		1	6	7	28	1.29	2890	1	5.5	22	0.68	1200	3	iri	CAPIRI/FOLFIRI	0	0	2100	48.7013		1	1.5	6	3.52	1690	ox	500	43.4028	0	0		iri-ox	switch
G Dl	44	78	1.69	27.31	1.91	m	SDB	L		1	11	11.5	46	2.15	7705	1	8	32	1.92	4800	1	ox	CAPEOX/FOLFOX4	1710	27.9777	0	0		1	3.5	14	2.66	2905	iri	0	0	1300	48.3631		ox-iri	switch
G E	57	53	1.65	19.4674	1.57	f	SDB	L		1	24	9	36	1.67	3180	1	8	32	1.09	1855	4	ox	CAPEOX/FOLFOX4	800	15.9236	0	0		1	1	4	6.25	1325	iri	0	0	300	39.0625		ox-iri	switch
G P	72	72	1.82	21.7365	2.21	m	SDB	L		1	49	30	120	1.67	14430	1	20	80	1.2	6930	3	ox	CAPEOX/FOLFOX4	2620	14.819	0	0		1	10	40	2.6	7500	iri	0	0	6240	81.25		ox-iri	switch
G M	66	66	1.5	29.3333	1.61	f	SDB	L		1	16	15.5	62	1	4100	1	15	60	0.88	3500	10	ox	CAPEOX/FOLFOX4	750	7.76398	0	0		1	0.5	2	4.55	600	iri	0	0	570	148.438		ox-iri	switch
H E	56	65	1.58	26.0375	1.66	f	SDB	L		1	24	16	64	1.53	6370	1	12	48	1.41	4410	3	ox	CAPEOX/FOLFOX4	1650	20.7078	0	0		1	4	16	1.88	1960	iri	0	0	350	11.3932		ox-iri	switch
H I	56	56	1.72	18.9292	1.77	m	SDB	L		1	17	12	48	2.5	6710	1	5	20	2.23	2500	1	ox	CAPEOX/FOLFOX4	380	10.7345	400	11.2994		1	7	28	2.68	4210	iri	0	0	3040	56.5476		ox-iri	switch
I CA	59	79	1.86	22.835	2.03	m	SDB	L		0	70	18	72	1.05	5950	1	13	52	0.72	2950	2	ox	CAPEOX/FOLFOX4	2340	22.1675	0	0		0	5	20	1.9	3000	iri	0	0	850	22.1354		ox-iri	switch
I D	56	85	1.62	32.3884	1.88	f	SDB	L		1	23	20	80	1.44	9790	1	11	44	0.96	3590	5	ox	CAPEOX/FOLFOX4	2160	26.1122	0	0		1	9	36	2.03	6200	iri	0	0	3760	54.3981		ox-iri	switch
J A	59	59	1.65	21.6713	1.79	f	SDB	R		1	47	22	88	2.3	11940	1	18	72	2.24	9500	4	iri	CAPIRI/FOLFIRI	0	0	4000	31.0366		1	4	16	2.58	2440	ox	790	25.7161	0	0		iri-ox	switch
K E	45	52	1.6	20.3125	1.48	f	SDB	L		1	81	63	252	0.95	12440	1	48	192	0.64	6350	9	ox	CAPEOX/FOLFOX4	1950	6.86233	0	0		1	15	60	1.95	6090	iri	0	0	3560	30.9028		ox-iri	switch
K G	66	72	1.75	23.5102	1.87	m	SDB	R		1	16	13	52	1.31	4890	1	12	48	1.01	3500	6	ox	CAPEOX/FOLFOX4	1080	12.0321	0	0		1	1	4	4.83	1390	iri	0	0	1080	140.625		ox-iri	switch
K I	64	79	1.73	26.3958	1.89	m	SDB	L		0	38	26	104	1.71	14080	1	11	44	1.2	4180	3	ox	CAPEOX/FOLFOX4	1200	14.43	0	0		0	15	60	2.09	9900	iri	0	0	7550	65.5382		ox-iri	switch
L A	46	76	1.7	26.2976	1.87	m	SDB	L		1	38	19	76	1.97	11400	1	14	56	1.88	7980	2	ox	CAPEOX/FOLFOX4	2660	25.4011	0	0		1	5	20	2.25	3420	iri	0	0	2000	52.0833		ox-iri	switch
L G	57	75	1.72	25.3515	1.88	m	SDB	L		1	19	14	56	1.73	7280	1	6	24	1.56	2800	3	ox	CAPEOX/FOLFOX4	1920	42.5532	0	0		1	8	32	1.87	4480	iri	0	0	4050	65.918		ox-iri	switch
L VO	57	59	1.68	20.9042	1.56	f	SDB	L		1	29	28	112	2.12	13980	1	23	92	2.23	12105	2	ox	CAPEOX/FOLFOX4	2370	16.5134	0	0		1	5	20	1.59	1875	iri	0	0	630	16.4062		ox-iri	switch
L A	58	78	1.69	27.31	1.89	f	SDB	L		1	21	16	64	1.72	8610	1	12	48	1.49	5590	3	ox	CAPEOX/FOLFOX4	2120	23.3686	0	0		1	4	16	2.42	3020	iri	0	0	1800	58.5938		ox-iri	switch
M F	56	56	1.6	21.875	1.58	f	SDB	L		1	25	16	64	2.12	7600	1	13	52	2.06	6000	2	ox	CAPEOX/FOLFOX4	3600	43.8169	0	0		1	3	12	2.38	1600	iri	0	0	1480	64.2361		ox-iri	switch
M N	39	78	1.86	22.546	2.17	m	SDB	L		1	37	31	124	2.79	26975	1	24	96	2.57	19275	2	iri	CAPIRI/FOLFIRI	0	0	9760	46.851		1	7	28	3.53	7700	ox	2610	48.5491	0	0		iri-ox	switch
M A	68	70	1.67	25.0995	1.79	m	SDB	L		1	14	15	60	2.23	9345	1	12	48	2.03	6825	2	iri	CAPIRI/FOLFIRI	0	0	6450	75.0698		1	3	12	3	2520	ox	1130	49.0451	0	0		iri-ox	switch
M V	59	78	1.66	28.306	1.91	f	SDB	R		1	12	12	48	0.99	3720	1	10	40	0.56	1755	8	ox	CAPEOX/FOLFOX4	2640	34.555	0	0		1	2	8	3.15	1965	iri	0	0	930	60.5469		ox-iri	switch
M Vl	60	90	1.57	36.5126	1.9	f	SDB	L		1	86	14	56	1.1	5540	1	7	28	1.05	2640	5	ox	CAPEOX/FOLFOX4	1740	32.7068	0	0		1	7	28	1.15	2900	iri	0	0	3860	71.8006		ox-iri	switch
M V	51	78	1.5	34.6667	1.57	f	SDB	R		1	8	8	32	1.52	3790	1	3	12	1.24	1160	2	ox	CAPEOX/FOLFOX4	920	48.8323	0	0		1	5	20	1.69	2630	iri	0	0	2080	54.1667		ox-iri	switch
M S	59	98	1.74	32.3689	2.12	m	SDB	L		1	15	12	48	1.93	9100	1	6	24	1.49	3500	4	iri	CAPIRI/FOLFIRI	0	0	4230	83.1368		1	6	24	2.38	5600	ox	1620	35.1562	0	0		iri-ox	switch
M DI	52	55	1.79	17.1655	1.84	m	SDB	L		1	28	28	112	2.55	15700	1	23	92	2.51	12700	5	ox	CAPEOX/FOLFOX4	2016	11.9093	0	0		1	5	20	2.73	3000	iri	400	10.4167	400	10.4167		ox-iri	switch
M TD	64	71	1.75	23.1837	1.86	m	SDB	R		1	32	25	100	1.92	13655	1	19	76	2.06	11130	2	ox	CAPEOX/FOLFOX4	3720	26.3158	0	0		1	6	24	1.48	2525	iri	0	0	2710	58.8108		ox-iri	switch
M GR	49	102	1.68	36.1395	2.11	f	SDB	L		1	21	15	60	1.8	11020	1	10	40	1.5	6120	2	ox	CAPEOX/FOLFOX4	1836	21.7536	0	0		1	5	20	2.4	4900	iri	0	0	2610	67.9688		ox-iri	switch
M S	57	55	1.63	20.7008	1.58	f	SDB	L		1	41	21	84	1.47	6800	1	17	68	1.28	4800	3	ox	CAPEOX/FOLFOX4	1460	13.589	0	0		1	4	16	2.27	2000	iri	0	0	2800	91.1458		ox-iri	switch
N I	75	72	1.64	26.7698	1.78	m	SDB	L		1	117	23	92	1.63	10800	1	9	36	1.35	3500	3	ox	CAPEOX/FOLFOX4	1200	18.7266	0	0		1	14	56	1.81	7300	iri	0	0	900	8.37054		ox-iri	switch
N SD	34	64	1.85	18.6998	1.82	m	SDB	L		1	22	21	84	2.04	10970	1	12	48	2.08	6390	4	iri	CAPIRI/FOLFIRI	0	0	4280	48.9927		1	9	36	1.99	4580	ox	2530	36.603	0	0		iri-ox	switch
O A	67	69	1.6	26.9531	1.72	f	SDB	L		1	32	30	120	1.12	9275	1	19	76	0.48	2520	13	ox	CAPEOX/FOLFOX4	2540	19.4308	0	0		1	11	44	2.22	6755	iri	0	0	1800	21.3068		ox-iri	switch
O E	40	51	1.57	20.6905	1.59	f	SDB	L		1	31	30	120	1.31	8000	1	25	100	1.1	5600	10	iri	CAPIRI/FOLFIRI	0	0	8760	55.0943		1	5	20	2.35	2400	ox	200	5.20833	0	0		iri-ox	switch
P Tl	65	71	1.69	24.8591	1.81	m	SDB	L		1	37	11	44	2.41	7525	1	6	24	2.11	3600	2	ox	CAPEOX/FOLFOX4	400	9.2081	0	0		1	5	20	2.76	3925	iri	0	0	1500	39.0625		ox-iri	switch
P C	25	41	1.7	14.1869	1.44	f	SDB	R		1	47	46	184	0.82	6200	1	32	128	0.38	2000	20	ox	CAPEOX/FOLFOX4	2050	11.122	0	0		1	14	56	1.83	4200	iri	0	0	4020	37.3884		ox-iri	switch
P G	59	86	1.78	27.143	2.04	m	SDB	L		1	17	12	48	1.16	4800	1	8	32	0.87	2400	5	ox	CAPEOX/FOLFOX4	1730	26.5012	0	0		1	4	16	1.74	2400	ox	690	22.4609	0	0		ox-iri	switch
P MF	54	84	1.77	26.8122	2.01	m	SDB	L		1	45	50	200	0.66	11100	1	25	100	0.96	8100	7	iri	CAPIRI/FOLFIRI	0	0	4100	20.398		1	25	100	0.36	3000	ox	260	1.35417	0	0		iri-ox	switch
P EA	62	86	1.79	26.8406	2.05	m	SDB	L		1	16	14	56	1.47	7095	1	12	48	1.41	5805	5	ox	CAPEOX/FOLFOX4	3919	39.8272	0	0		1	2	8	1.88	1290	iri	0	0	1205	78.4505		ox-iri	switch
P R	61	74	1.6	28.9062	1.77	f	SDB	R		1	13	10	40	1.49	4400	1	8	32	1.18	2800	3	iri	CAPIRI/FOLFIRI	450	7.94492	1300	22.952		1	2	8	2.7	1600	ox	600	39.0625	0	0		iri-ox	switch
P CM	56	74	1.72	25.0135	1.87	f	SDB	L		1	18	14	56	1.97	8170	1	11	44	2.01	6550	1	ox	CAPEOX/FOLFOX4	1440	17.5012	400	4.86145		1	3	12	1.82	1620	iri	0	0	1720	74.6528		ox-iri	switch
P V	67	70	1.73	23.3887	1.83	m	SDB	L		1	20	16	64	1.56	7000	1	8	32	0.67	1500	4	ox	CAPEOX/FOLFOX4	400	6.8306	0	0		1	8	32	2.46	5500	iri	0	0	2800	45.5729		ox-iri	switch
P DO	57	58	1.68	20.5499	1.66	f	SDB	R		1	22	15	60	0.92	3200	1	12	48	0.43	1200	3	iri	CAPIRI/FOLFIRI	0	0	1600	20.0803		1	3	12	2.87	2000	ox	1100	47.7431	0	0		iri-ox	switch
P LL	54	63	1.6	24.6094	1.66	f	SDB	L		1	22	13	52	2.1	6890	1	7	28	1.56	2750	3	ox	CAPEOX/FOLFOX4	1280	27.5387	0	0		1	6	24	2.74	4140	iri	0	0	1740	37.7604		ox-iri	switch
P Vl	62	65	1.68	23.03	2	m	SDB	L		1	40	7	28	2.97	5400	1	4	16	2.6	2700	5	ox	CAPEOX/FOLFOX4	2080	65	0	0		1	3	12	3.46	2700	iri	0	0	2080	90.2778		ox-iri	switch
P I	64	75	1.68	26.5731	1.85	m	SDB	L		1	10	9.5	38	1.49	4260	1	8	32	1.17	2800	4	ox	CAPEOX/FOLFOX4	2400	40.5405	0	0		1	1.5	6	3.24	1460	iri	0	0	900	78.125		ox-iri	switch
P LA	43	90	1.78	28.4055	2.11	m	SDB	L		1	14	12	48	2.54	10975	1	7	28	2.41	6075	3	ox	CAPEOX/FOLFOX4	1700	28.7745	0	0		1	5	20	2.72	4900	iri	0	0	2520	65.625		ox-iri	switch
P VC	40	70	1.73	23.3887	1.83	m	SDB	L		1	12	10	40	2.09	5850	1	4	16	1.21	1350	2	ox	CAPEOX/FOLFOX4	1350	46.1066	0	0		1	6	24	2.68	4500	iri	0	0	2400	52.0833		ox-iri	switch
P MA	50	60	1.62	22.8624	1.64	f	SDB	L		1	23	15	60	2.38	8550	1	12	48	2.19	6300	1	ox	CAPEOX/FOLFOX4	1600	20.3252	0	0		1	3	12	3.13	2250	iri	0	0	1770	76.8229		ox-iri	switch
P V	56	60	1.78	18.937	1.81	m	SDB	L		1	28	28	112	1.84	12370	1	18	72	1.71	7390	6	ox	CAPEOX/FOLFOX4	2460	18.8766	0	0		1	10	40	2.08	4980	iri	0	0	2180	28.3854		ox-iri	switch
R Il	19	65	1.78	20.5151	1.81	m	SDB	L		1	21	8.5	34	1.74	3840	1	8	32	1.69	3520	2	iri	CAPIRI/FOLFIRI	0	0	4800	82.8729		1	0.5	2	2.46	320	ox	150	39.0625	0	0		iri-ox	switch
S Il	65	109	1.93	29.2625	2.13	m	SDB	L		1	40	22	88	2.25	21550	1	19	76	2.26	18750	1	ox	CAPEOX/FOLFOX4	1630	10.0692	0	0		1	3	12	2.14	2800	iri	0	0	1500	65.1042		ox-iri	switch
S M	64	100	1.76	32.2831	2.16	m	SDB	L		1	30	28	112	1.88	21000	1	3	12	1.88	2250	1	ox	CAPEOX/FOLFOX4	1120	43.2099	0	0		1	25	100	1.88	18750	iri	0	0	14780	76.9792		ox-iri	switch
S M	58	60	1.54	25.2994	1.58	f	SDB	L		1	27	26.5	106	1.89	12000	1	25	100	1.8	10800	4	ox	CAPEOX/FOLFOX4	4940	31.2658	0	0		1	1.5	6	3.33	1200	iri	0	0	750	65.1042		ox-iri	switch
S L	56	83	1.8	25.6173	2.03	m	SDB	L		1	9	7	28	1.94	4500	1	4	16	1.13	1500	2	ox	CAPEOX/FOLFOX4	1146	35.2833	0	0		1	3	12	3.01	3000	iri	0	0	2400	104.167		ox-iri	switch
S M	67	75	1.7	25.9516	1.86	f	SDB	L		1	25	19	76	1.9	10805	1	12	48	1.88	6750	4	ox	CAPEOX/FOLFOX4	2030	22.7375	0	0		1	7	28	1.93	4055	ox	380	7.06845	0	0		oxox	same
S Tl	68	85	1.8	26.2346	2.05	m	SDB	L		1	35	13	52	2.48	10950	1	12	48	2.32	9450	1	iri	CAPIRI/FOLFIRI	0	0	5850	59.4512		1	1	4	4.41	1500	ox	700	91.1458	0	0		iri-ox	switch
S SO	56	58	1.6	22.6562	1.61	f	SDB	L		1	54	53	212	0.94	11615	1	31	124	0.43	3075	9	ox	CAPEOX/FOLFOX4	2270	11.3705	0	0		1	22	88	1.67	8540	iri	0	0	8800	52.0833		ox-iri	switch
S M	42	60	1.7	20.7612	1.77	m	SDB	L		1	36	20	80	1.41	6750	1	12	48	1.25	3600	5	ox	CAPEOX/FOLFOX4	1880	22.1281	0	0		1	8	32	1.64	3150	iri	0	0	2080	33.8542		ox-iri	switch
S I	40	90	1.82	27.1706	2.12	m	SDB	L		1	14	12	48	2	8640	1	11	44	1.67	6630	3	ox	CAPEOX/FOLFOX4	3150	33.7693	0	0		1	1	4	5.58	2010	iri	0	0	900	117.188		ox-iri	switch
S M	43	55	1.68	19.487	1.66	f	SDB	L		0	18	14	56	2.05	6300	1	6	24	2.8	3690	0	ox	CAPEOX/FOLFOX4	100	2.51004	0	0		0	8	32	1.48	2610	iri	0	0	2960	48.1771		ox-iri	switch
S E	59	59	1.66	21.4109	1.65	f	SDB	L		1	39	37	148	1.75	15300	1	31	124	1.47	10760	14	iri	CAPIRI/FOLFIRI	0	0	4100	20.0391		1	6	24	3.21	4540	ox	460	9.98264	0	0		iri-ox	switch
T I	64	70	1.67	25.0995	1.84	m	SDB	L		1	28	21	84	1.19	7020	1	18	72	1.06	5350	6	ox	CAPEOX/FOLFOX4	3180	24.0036	0	0		1	3	12	1.99	1670	iri	0	0	1500	65.1042		ox-iri	switch
T ML	63	62	1.65	22.7732	1.75	f	SDB	L		1	24	11	44	1.32	3600	1	7	28	1.56	2700	2	ox	CAPEOX/FOLFOX4	1110	22.6531	0	0		1	4	16	0.91	900	iri	0	0	800	26.0417		ox-iri	switch
T M	66	78	1.6	30.4687	1.81	f	SDB	L		1	17	14.5	58	1.29	5850	1	13	52	1.15	4680	7	iri	CAPIRI/FOLFIRI	0	0	6500	69.0608		1	1.5	6	2.5	1170	ox	460	39.9306	0	0		iri-ox	switch
T I	59	75	1.72	25.3515	1.89	m	SDB	L		0	130	108	432	2.09	67735	1	93	372	2.14	59770	10	ox	CAPEOX/FOLFOX4	1350	1.92012	0	0		1	15	60	1.77	7965	ox	1440	12.5	0	0		ox-iri	switch
T Il	53	68	1.56	27.9421	1.68	f	SDB	L		1	62	31	124	1.94	16380	1	13	52	1.7	6000	6	ox	CAPEOX/FOLFOX4	5990	68.5668	0	0		1	18	72	2.12	10380	iri	0	0	1150	8.31887		ox-iri	switch
T FM	54	99	1.83	29.5619	2.31	m	SDB	L		0	61	42	168	2.45	40676	1	23	92	2.65	24136	0	ox	CAPEOX/FOLFOX4	2340	11.0107	0	0		1	19	76	2.2	16540	iri	0	0	7920	54.2763		ox-iri	switch
T R	35	45	1.62	17.1468	1.59	f	SDB	L		1	49	32	128	2.9	16718	1	26	104	3.06	14318	0	ox	CAPEOX/FOLFOX4	3738	22.6052	0	0		1	6	24	2.22	2400	iri	0	0	2660	57.7257		ox-iri	switch
U T	72	90	1.72	30.4218	2.03	m	SDB	L		1	48	30	120	2.62	28347	1	8	32	0.23	675	8	iri	CAPIRI/FOLFIRI	0	0	5850	90.0554		1	22	88	3.49	27672	ox	2080	12.3106	0	0		iri-ox	switch
V I	64	82	1.75	26.7755	1.98	m	SDB	L		1	27	21	84	2.05	14145	1	6	24	0.94	1845	5	iri	CAPIRI/FOLFIRI	0	0	3430	72.1801		1	15	60	2.5	12300	ox	1500	13.0208	0	0		iri-ox	switch
V EA	63	64	1.7	22.1453	1.77	m	SDB	R		1	22	21	84	2.14	11520	1	17	68	2.23	9720	2	iri	CAPIRI/FOLFIRI	0	0	8300	68.9598		1	4	16	1.76	1800	ox	615	20.0195	0	0		iri-ox	switch
Z G	52	86	1.75	28.0816	2.02	m	SDB	L		1	9	7	28	1.59	3840	1	4	16	1.31	1800	4	ox	CAPEOX/FOLFOX4	2310	71.4728	0	0		1	3	12	1.98	2040	iri	0	0	1500	65.1042		ox-iri	switch
Z F	55	70	1.6	27.3437	1.73	f	SDB	L		1	23	22	88	1.7	10490	1	18	72	1.71	8640	11	ox	CAPEOX/FOLFOX4	1080	8.67052	0	0		1	4	16	1.65	1850	iri	0	0	1500	48.8281		ox-iri	switch
Z Al	66	70	1.64	26.0262	1.76	m	SDB	L		1	29	13	52	2.56	9315	1	9	36	2.29	5775	2	ox	CAPEOX/FOLFOX4	0	0	0	0		1	4	16	3.16	3540	iri	0	0	2240	72.9167		ox-iri	switch
